# Supplementary material for: Influence of Drought and Heat Stress on Mineral Content, Antioxidant Activity and Bioactive Compound Accumulation in Four African Amaranthus Species
Source: Plants (Basel). 2023 Feb 20;12(4):953. doi: 10.3390/plants12040953 (PMC9966708; doi:10.3390/plants12040953)
Supplement: Supplementary file 1 [file plants-12-00953-s001.zip]

Archive with 1 entries (1 files):
- plants-2113062-supplementary.pdf
